# Supplementary material for: Diagnostic Sequences That Distinguish M. avium Subspecies Strains
Source: Front Vet Sci. 2021 Jan 28;7:620094. doi: 10.3389/fvets.2020.620094 (PMC7876471; doi:10.3389/fvets.2020.620094)
Supplement: Supplementary file 1 [file Table_1.XLSX]

## Sheet: Sheet1
Table S1. Primers used in this study
			PCR product
Locus Tag	Forward primer	Reverse primer	length (bp)
MAP_RS22505	ATCCGAAGCGGTGTGGGGGC	CACGGCGAGCCCGCCTGACT	342
MAP_RS22515	AACACGTGGGGCGCCGATCC	CCCCAGGCCGCGACTTGACC	420
MAP_RS04375	GCATGGCTTGCGGACCGCCC	ACAGGCGAAAGACCCCACGCA	341
MAP_RS22520	CCCTCGCCGTGTTGGCGATGT	GGCCGAGTAGCGCCTTGCAGT	492
MAP_RS22525	CCTGTCTGGGCGTCGTGGCA	TGGGTACCCGTGACCCGCAC	371
MAP_RS22535	TGGTCGTTGCTGGCTGAGGGC	GAGTGGGCGGCTGGCACAGA	305
MAP_RS22625	GCGCCGGTCCAACCAGTGTCC	ACGCGCACCATGAAACCGCT	333
MAP_RS10920	GGCGGCAAGGGCCGCGTATC	CGGCGCCGACGTACCTGTCAA	319
MAP_RS10940	CGGCGCGAGAAGGTCAGCCA	ACACATGTAGGTCTCGCCGCTG	312
MAP_RS22710	GCCCGTCCCTGGAGAGTCTGGT	CATTGACGCGCATTGGGCCATC	338
MAP_RS10965	CGCGTCTCGATTGTGGCCCCC	GCTCGATTGCTCCCAGCGCCA	364
MAP_RS11085	TGGACTGCACGCAGCTCTACC	CACGCTTGTAACTCTCGCTCCC	301
MAP_RS11090	ACGCGTGTGCCCGCTGGAG	CGCCCAACGCGGTCAGACAGA	384
MAP_RS11095	GCGGCGAGACCGGCTATCTGT	CGGGAATGTCGCGGTCGGTTC	336
MAP_RS11100	CTGGCGCGGGATCCGCAGAA	CACGCCGGCCAGCTCGGTAT	372
MAP_RS11105	GGCTGGGGCGGTTCGGTGTA	ATTTCGCCACGAACCCGCCGT	328
MAP_RS11160	GCCTGATCGCGGCGGCTTGT	ACATCGCGCGGACCCAGACG	309
MAP_RS14055	GACCGATCCCTGCGCACGTCA	ACCGATTCAACTCCTCTGCCACCA	180
MAP_RS14060	TGACTACCGATCACCCCGA	CAACTCATTTCAGGGTCAATCTT	301
MAP_RS14070	TCATCGCGGCGCACGACAACATC	GGCAGCGAATCCAGCGAACACGG	191
MAP_RS14130	CGCCCCGTCCGTGAGGAGTG	CTTCGTTGCGCGCCCGTTGG	381
MAP_RS22810	CCCGGCAAGTGTCGTGGTGGG	GCATCGAGGAGCCTTGCGCC	314
MAP_RS14140	TGAGCAGCGCGAGTGGTGGC	GTGCGCCGCTTTGCGTGTGT	489
MAP_RS15175	CCGCCTAAGCGGCGCACTGT	AGACGGCCCATCAGCGAGGC	386
MAP_RS22905	GCCGGCCAACCGGGAAATGACA	GAGGTTGCACACCGCTTGTCGGG	187
MAP_RS17665	ACGGGTGGCTGAGCCCATTGC	GGCATGCCTCGAGCGTGGGT	380
MAP_RS19105	TACGCGTTGCGATGGCCGGT	GAACGGCGCCCCGATGAGAGC	333
MAP_RS19110	GCGCTGGCCGATCGACCGTA	CCGCACCGGCACCCCATACAG	333
MAP_RS19115	CGCGCCGGCAACCCAACAGA	CACCCACGGTGGTGGTGGGG	353
MAP_RS19120	GCGACCCACACCGCACCGAA	CTGCAGCCGACGGCGTGTGT	300
MAP_RS22985	AACGCCCTGGCTGCTGAGTGG	ACGAGTGACGCAGCGCCGGA	343
MAP_RS19130	GCGTTGCGGGCACACCATCG	GCCGTAGCTCGGCACGGACAG	333
MAP_RS19135	CCGTGCTGGTGCTGGCCTCAA	TGGGTAGCGCGCAGGGCAG	316
MAP_RS19140	TGCGGGCATGGTGACGGTGTT	TGCGATTAGCACGGCTGGCGAC	310
MAP_RS19145	GCCCGTCAGCAGCCGACACT	TGGGTGGGTTCGGGCAACGG	368
MAP_RS19150	GTCGCGTGCCTTTGCGCACT	TTCGCCCCCGGAAAGCTCGG	760
MAP_RS19155	GCATCGGCCGGTTCACCCGT	TTGCCAAACCCGCTGCCCGT	340
MAP_RS19160	GGGGCAGGTACGGGGCTCTC	CGTCCAGTGTTCCGCGTCGCT	426
MAP_RS19165	ACCGTGCGCGCCTTGAGCTT	CCACGCCTGTCGCTGTCCCC	406
MAP_RS19170	CACGTCACCGCCACCCCAGG	AGCAGCCCGCGCGGTAATCC	620
MAP_RS19185	CGAAACGACCGCCCCCGTTGT	TGTGCGGCAAAGGCAGCCAGA	597
MAP_RS19190	ACCGGGTCTCGGCAATCCGC	ACCGTGTTGGCCCGTGGGTG	616
MAP_RS19195	ATCCGGGCCGGGACATGCTG	CGCCCAACGGTGCGCTGTCA	470
MAP_RS19250	GTCTCGGCCACGGCGGGAAT	CGTCGCCTTCGGGACACGCA	399
MAP_RS19255	GCGGGCACCGAAGGTGCGAT	GCTGCCGCTCGCTCAACCCA	331
MAP_RS19270	ACCCGTGCTCAACCTGCTCGC	GCTGAACTGCACGCCGACGGA	445
MAP_RS23005	GCGCGACAGTCAAGCAGCGGA	CGGCGTAGTGATGTTGGCGGCT	327
MAP_RS19355	AGGCCGAGGCGGCGGGTAAA	GGAGCGCCTTGGCCAGTTGGA	351
MAP_RS19560	TCCGGCCTCGTCCCCAAGGT	CCTGTGGTTCCCGGCCCGTC	406
MAP_RS19565	GCCAGGGTGCGGCCATTCAC	TGACGCAGGAGCCCAGACGG	343
MAP_RS19575	CGGGGCCGCCCAAATGGGATT	CCGTCAGCAGCCAGCCGAGA	458
MAP_RS19580	TGGCTCGGGGTTTTGGGCCT	CGGCAGTGCGCCAGCGACAT	310
MAP_RS21895	GTCGAACACGGCAGCGTCGGT	ACACGAGCCCCGCCCGAGAAC	432
MAP_RS00485-MAP_RS00490	TCGGGCGGGTACAGGGGTCA	TCAGGGTCCAGGGCGGGTCG	520
MAP_RS22390-MAP_RS00525	TCCGCGCACACAGCCACGAC	AAGCCCGCCTGACGCCAACA	560
MAP_RS00515-MAP_RS00520	AACGACGCCCACCGCACCAT	GGTGGGCGGCTGGACTGAGG	307
MAP_RS00540	ATGACCGCCGATTACCACTG	ACCAAGTTCCCGCGTCCTG	300
MAP_RS00530	TTGCTGGAGGTGCTGGACGCAT	GGAGATGCCGGCGTCCGCGCCG	375
MAP_RS04345-MAP_RS04350	GGCAACAGGGGACCCGGACG	ACCACGCTTCTCGCTCGGCT	301
MAP_RS04355	GGGTGCGCGGATGTTGGTCGT	TCCAGAGGGTCAGCCGTCGCA	302
MAP_RS04365-MAP_RS04370	GCGCACCCAACCGACCAGTGA	CGCGACCAACTGGGCCTCGAA	351
MAP_RS04705	ATGCCTGCGCAAGCATGGGTAACG	﻿TTATCGTCCCGGGTCGCCATCG	300
MAP_RS08655	CCACCGGTCGGCCTACAAGCA	TCAGCCGTCGTTGGGTCCGT	334
MAP_RS10925-MAP_RS10930	CCGTAAGGCGGCATGGGACCG	GCGCCCCGGTCGTCTGCTAT	353
MAP_RS10945	GGTGAGCGTTGGGCGACGGAT	CCGATGTGACGAGTTGGCGGGT	355
MAP_RS10970-MAP_RS10975-MAP_RS10980	AGGCCCCCAGGCCGATCCAC	ACTGGTCGGGTGGCGTGAGC	353
MAP_RS11165-MAP_RS11170	GGCGGGGGCCTCAATCCCG	CACCGCCCACCGTCCATAGCG	428
MAP_RS14095	GTGCAAGTCCTCAACTCCAGCG	﻿CTATTCCTGGGAAACGATGGT	231
MAP_RS19240-MAP_RS19245	TGCCGCGGCCAGGTCAGTAG	AAACCGCCACCGCTGCACCC	326
MAP_RS19325-MAP_RS19330	CCACCGGCGCGACGTTTTTGAC	GGGGTATCCCGCGCCTTGCTC	356
MAP_RS19335	TCTACGCCCCTCCCCGTCACC	CGCGCGATCCGACTGAGGCT	380
MAP_RS14135	GCCTTCGTCGTCCACTATTTCTCCG	TCACGACGCGCCACCGAACG	211
MAP_RS15170	GCCGATCCCAGCTCCCGTCG	GGCGGTGTTGCGTGCGTGGA	419
MAP_RS20500	AGCGGCACAACGAGACGAGAGCA	GGGTTGGTCTTCGGGGAATGCGT	307
MAP_RS22425	GTACATCACCGCCGCAACACGC	GAGAACTGCCCGCCACACGG	322
MAP_RS22540	ACGGTCGAGGACTTGGGTCGC	CATCCTGCTTCCAATCGTGATTCCC	221
MAP_RS22805	GACCGCGCTGCACCACCTCCTC	TGTGCCTTTCGGGTTGGGGTGGA	307
MAP_RS14110	TGTTCGATCTGCGGGTCAGTAGGGA	CTAACGTTGCAGCAGGCCATCG	272
MAP_RS00545	CGCAATCCGCACGCTCCCGA	AAGCTGGACACCCGCCCCAG	458
MAP_RS01130-MAP_RS01135	CCGCTGGGTGCGGACGTTGA	GCCGCACTCCGCAGTCCCAA	365
MAP_RS11080	ACTTTCACACCTGGCTGTGGGCG	GATACGTGTAGGAACCGGCGGGC	300
MAP_RS11130	CCAGTCGCCGCCCCACGTTT	ACCGCGTCCGTTGAGTGCGG	527
MAP_RS11135	AATTCCGCAACGGCCCCACCC	GTAGTAGCGCGCCGGCCAGA	402
MAP_RS11140	CACCGGTTCGCTGCTGGGGG	GCGCCGCCGCACCAATGTTT	403
MAP_RS11145	ACCACCCTGCGCGACAGCAA	GCTCCGGGGGTGTTGGGGTT	305
MAP_RS11155	GCTGCTGGTGCTGCTCCCCC	TCGCCCAGTACGGGGGTCGT	628
MAP_RS12615	CTGAAGCGCGCGGTCCTTCTGT	CTTCCCGCCCATGAACAGCCCG	300
MAP_RS14120	TTGACCGCGTTGACGGCGTTG	TCAGCGGTCCGCGCTCTTCG	225
MAP_RS17670	GTGTCGGCCGCCGCCCTGGCCA	TCACAGAGGTCGATCGGGTCGA	264
MAP_RS19200	AGGACACCCGAAAGCCAGCAGGA	CAGGAGCGGACAAGCCGAGCG	308
MAP_RS19205	CCGCCGCCCTGAGGGAAACA	CGGCCTCGGTCCTGCGTTCG	492
MAP_RS19215	CGGGTCGGTCTGAAGGCGCT	TCAGAGCCAGCGACCGGGTGT	340
MAP_RS19220	GCGGTGGCGGGACTCTGTGT	CACGCCGTCAGCCGACCTTT	342
MAP_RS19225	CGGAGTGCCCTGTGCGGTCG	GGCGTTGGGGAAGTGCCGCT	316
MAP_RS19230	GGGGTGCGAGAGCGGAAGCG	TCGCTCGCCTGACCTTGCCG	602
MAP_RS19265	CGCCGACGAGCGCAATCGGT	CCCCGGCACGTTCCCTGACA	328
MAP_RS19275	GCGCTCCGGCCACGTCAAGA	CTCCCCGCGAGCGGCATTCT	364
MAP_RS19280	CGGAAGTGCGCGGCTGGGTC	AAGGAGCACCCCGCTGAGGC	462
MAP_RS19305-MAP_RS19310	GCAGCGTCGCGGTGTCCTTGT	GGAGCACCCCCGAGCAACGA	323
MAP_RS19345	CGAAAGGCGTGCCCGTGCGT	GCGGGAGGGGCGTTCGTTGC	352
MAP_RS19350	CCCCTCCCTCCGCCTTGGCTT	GGTGCTCCGCCCGAATGCCC	335
MAP_RS19570	ATGGGGCACCGGGACGTCAAGA	TCAGCCGTGTAGCGGGATCACAT	150
FCV17_RS12965	GCGCGGCCCGGAAACCCAAA	CCACCCACCCGGCGCCATT	377
FCV17_RS12970	GGCACGCTGGTCGGCAGGAG	GCGGTAGCCGTGCGATGCCA	411
FCV17_RS18600	CGGTGTGAGCAGCGGACTCGG	GTGGCGGCAGCCCCGAAGAA	315
FCV17_RS18630	ACATTGCAGGCGCGGTGGTGA	CCATCATCGGTCGCGATGGCGGT	463
FCV17_RS18635	CGGGTGCAACGGCTCGGACA	AGTCCTTGCTGGCGGGAGGC	481
FCV17_RS18640	AGGTGCTGCTGGCGAACGGA	GCCGCGTCAGGCCATCGATCT	309
FCV17_RS18645	GCACATGCTTCGCAAGATGGCAA	CGCCGAGCGGATCACCTCCAG	316
FCV17_RS22495	GGCGAAGAGCACCAAGAAAACCC	TTAAAGGCCGATGCTGCCCAGA	184
DBO90_RS12280	TTCGACCCGAACCGCCTCGC	CAGGCCGCGCATGTTGTCCC	366
DBO90_RS12340	TGACGGCTCCTGATCGCCCCA	AGTCGGCAGCGGGACGGAAGA	402
DBO90_RS12410	GCACGGGGTGTTCGAGCGGT	CCGCCCATCACTCGTGCCCT	330
DBO90_RS12500	CTCCGTCGATCAGCCCGGACA	GACGTCGATGGCCGCCGGTTC	308
DBO90_RS12630	GGGCCCGCATCGTCACCCTC	GGTGGCCCCCGTCACGTAGC	368
DBO90_RS13535	GAGGTCGCGGCGGGTGATCG	GGCCGTGTGTCGCAGCCAGT	469
DBO90_RS18520	CCCGAACGAACAGGCCGCGA	CAGCCGGTTCACGCCTCGCA	358
DBO90_RS12105	ATCGTCTGGCACGAGACCGGC	CGTGCGGCGGGTCGTAGATGA	310
IS1245	GCCGCCGAAACGATCTAC	AGGTGGCGTCGAGGAAGAC	427
IS900	CCGCTAATTGAGAGATGCGATTGG	AATCAACTCCAGCAGCGCGGCCTCG	229
Primers in red font were used in the single reaction multiplex assay.
