# Supplementary material for: Diagnostic Sequences That Distinguish M. avium Subspecies Strains
Source: Front Vet Sci. 2021 Jan 28;7:620094. doi: 10.3389/fvets.2020.620094 (PMC7876471; doi:10.3389/fvets.2020.620094)
Supplement: Supplementary file 2 [file Table_2.XLSX]

## Sheet: Sheet1
Table S2. Map-specific genes identified by bioinformatic and DNA amplification approaches
	Original	RefSeq
Number	Locus Tag	Locus Tag	Description	PanOCT	Roary	In silico PCR	Taq PCR
1	NA	MAP_RS00485	hypothetical protein	X	X	X
2	MAP0095c	MAP_RS00490	NADH-quinone oxidoreductase subunit I 1	X	X	X
3	MAP0102	MAP_RS00515	hypothetical protein	X	X	X
4	NA	MAP_RS00520	hypothetical protein	X	X	X
5	NA	MAP_RS00525	hypothetical protein	X	X	X
6	MAP0104	MAP_RS00530	IS256 family transposase	X	X		NT
7	NA	MAP_RS00540	XRE family transcriptional regulator	X	X	X	X
8	MAP0106c	MAP_RS00545	integrase	X	X	X	X
9	MAP0225c	MAP_RS01130	Lrp/AsnC family transcriptional regulator	X	X	X
10	MAP0226	MAP_RS01135	LLM class flavin-dependent oxidoreductase	X	X	X
11	MAP0284c	MAP_RS01435	DUF4185 domain-containing protein		X	X	NT
12	MAP0838c	MAP_RS04275	hypothetical protein		X	X	NT
13	NA	MAP_RS04345	hypothetical protein	X	X	X	X
14	MAP0852	MAP_RS04350	hypothetical protein	X	X	X	X
15	MAP0855	MAP_RS04355	hypothetical protein	X	X	X	X
16	NA	MAP_RS04360	hypothetical protein		X	X	NT
17	NA	MAP_RS04365	hypothetical protein	X	X		NT
18	NA	MAP_RS04370	hypothetical protein	X	X		NT
19	MAP0859c	MAP_RS04375	hypothetical protein	X	X		NT
20	NA	MAP_RS04705	hypothetical protein	X	X	X	X
21	MAP1252c	MAP_RS06355	class I SAM-dependent methyltransferase		X	X	NT
22	NA	MAP_RS08655	DUF899 domain-containing protein	X	X	X
23	MAP2025c	MAP_RS10295	carboxymuconolactone decarboxylase family protein		X	X	NT
24	MAP2148	MAP_RS10920	recombinase XerD	X	X	X	X
25	NA	MAP_RS10925	hypothetical protein	X	X	X
26	NA	MAP_RS10930	hypothetical protein	X	X	X
27	MAP2151	MAP_RS10940	hypothetical protein	X	X	X	X
28	NA	MAP_RS10945	hypothetical protein	X	X	X	X
29	MAP2158	MAP_RS10965	hypothetical protein	X	X	X	X
30	NA	MAP_RS10970	hypothetical protein	X	X	X
31	NA	MAP_RS10975	hypothetical protein	X	X	X
32	NA	MAP_RS10980	hypothetical protein	X	X	X
33	MAP2179	MAP_RS11080	hypothetical protein	X	X	X	X
34	MAP2180c	MAP_RS11085	hypothetical protein	X	X	X	X
35	MAP2181c	MAP_RS11090	TetR/AcrR family transcriptional regulator	X	X	X	X
36	MAP2182c	MAP_RS11095	nitroreductase family deazaflavin-dependent oxidoreductase	X	X	X	X
37	MAP2183c	MAP_RS11100	cytochrome P450	X	X	X	X
38	MAP2184c	MAP_RS11105	NAD(P)-dependent oxidoreductase	X	X	X	X
39	MAP2189	MAP_RS11130	MCE family protein	X	X	X	X
40	MAP2190	MAP_RS11135	MCE family protein	X	X	X	X
41	MAP2191	MAP_RS11140	MCE family protein	X	X	X	X
42	MAP2192	MAP_RS11145	MCE family protein	X	X		NT
43	MAP2194	MAP_RS11155	MCE family protein	X	X	X
44	MAP2195	MAP_RS11160	hypothetical protein	X	X	X	X
45	NA	MAP_RS11165	hypothetical protein	X	X	X	X
46	NA	MAP_RS11170	hypothetical protein	X	X	X	X
47	MAP2473	MAP_RS12615	hypothetical protein	X	X	X	X
48	MAP2543	MAP_RS12970	hypothetical protein		X	X	NT
49	MAP2678c	MAP_RS13645	hypothetical protein		X	X	NT
50	MAP2751	MAP_RS14040	hypothetical protein		X	X	NT
51	MAP2752	MAP_RS14045	integrase		X	X	NT
52	MAP2753	MAP_RS14050	hypothetical protein		X	X	NT
53	MAP2754	MAP_RS14055	hypothetical protein	X	X	X	X
54	MAP2755	MAP_RS14060	hypothetical protein	X	X	X	X
55	MAP2757	MAP_RS14070	hypothetical protein	X	X	X	X
56	MAP2758	MAP_RS14075	hypothetical protein		X	X	NT
57	MAP2759	MAP_RS14080	hypothetical protein		X	X	NT
58	NA	MAP_RS14090	hypothetical protein		X	X	NT
59	NA	MAP_RS14095	hypothetical protein	X	X	X
60	MAP2760c	MAP_RS14100	hypothetical protein		X	X	NT
61	NA	MAP_RS14105	hypothetical protein		X	X	NT
62	NA	MAP_RS14110	hypothetical protein	X	X	X	X
63	MAP2762c	MAP_RS14115	hypothetical protein		X	X	NT
64	MAP2763c	MAP_RS14120	hypothetical protein	X	X	X	X
65	NA	MAP_RS14125	hypothetical protein		X	X	NT
66	MAP2765c	MAP_RS14130	hypothetical protein	X	X	X	X
67	NA	MAP_RS14135	helix-turn-helix domain-containing protein	X	X	X	X
68	MAP2767c	MAP_RS14140	hypothetical protein	X	X	X	X
69	NA	MAP_RS15170	hypothetical protein	X	X	X
70	MAP2964c	MAP_RS15175	recombinase XerD	X	X		NT
71	NA	MAP_RS15790	peptide permease		X	X	NT
72	MAP3289c	MAP_RS16900	ABC transporter substrate-binding protein		X	X	NT
73	MAP3436c	MAP_RS17665	hypothetical protein	X	X	X	X
74	NA	MAP_RS17670	XRE family transcriptional regulator	X	X	X	X
75	MAP3468c	MAP_RS17830	pentapeptide repeat-containing protein		X	X	NT
76	MAP3511	MAP_RS18045	CoA transferase		X	X	NT
77	MAP3716c	MAP_RS19055	acyl-CoA dehydrogenase		X	X	NT
78	MAP3717c	MAP_RS19060	hypothetical protein		X	X	NT
79	MAP3718c	MAP_RS19065	TetR/AcrR family transcriptional regulator		X	X	NT
80	MAP3720	MAP_RS19075	hypothetical protein		X	X	NT
81	MAP3722	MAP_RS19085	hypothetical protein		X	X	NT
82	MAP3723c	MAP_RS19090	TetR/AcrR family transcriptional regulator		X	X	NT
83	MAP3724	MAP_RS19095	DUF2236 domain-containing protein		X	X	NT
84	MAP3726	MAP_RS19105	iron ABC transporter permease	X	X	X	X
85	MAP3727	MAP_RS19110	ABC transporter ATP-binding protein	X	X	X	X
86	MAP3728	MAP_RS19115	Fe3+-citrate ABC transporter substrate-binding protein	X	X	X	X
87	MAP3729	MAP_RS19120	TauD/TfdA family dioxygenase	X	X	X	X
88	MAP3731c	MAP_RS19130	cobalt ABC transporter	X	X	X	X
89	MAP3732c	MAP_RS19135	energy-coupling factor transporter transmembrane protein EcfT	X	X	X	X
90	MAP3733c	MAP_RS19140	membrane protein	X	X	X	X
91	MAP3734c	MAP_RS19145	ABC transporter ATP-binding protein	X	X	X	X
92	MAP3735c	MAP_RS19150	ABC transporter ATP-binding protein	X	X	X	X
93	MAP3737	MAP_RS19155	PPE family protein	X	X	X	X
94	MAP3738c	MAP_RS19160	class I SAM-dependent methyltransferase	X	X	X	X
95	MAP3739c	MAP_RS19165	MFS transporter	X	X	X
96	MAP3740	MAP_RS19170	non-ribosomal peptide synthetase	X	X	X	X
97	MAP3743	MAP_RS19185	hypothetical protein	X	X	X	X
98	MAP3744	MAP_RS19190	thiazolinyl imide reductase	X	X	X	X
99	MAP3745	MAP_RS19195	thioesterase	X	X	X	X
100	MAP3746	MAP_RS19200	metal-sensitive transcriptional regulator	X	X	X	X
101	MAP3747c	MAP_RS19205	hypothetical protein	X	X	X	X
102	MAP3749	MAP_RS19215	NAD(P)-dependent oxidoreductase	X	X	X	X
103	MAP3750	MAP_RS19220	transport acessory protein MmpS	X	X	X	X
104	MAP3751	MAP_RS19225	MMPL family transporter	X	X	X	X
105	MAP3752	MAP_RS19230	inference=COORDINATES: similar to AA sequence:RefSeq:WP_010950094.1	X	X	X	X
106	NA	MAP_RS19240	hypothetical protein	X	X	X	X
107	MAP3756c	MAP_RS19245	LLM class F420-dependent oxidoreductase	X	X	X	X
108	MAP3757c	MAP_RS19250	alpha/beta hydrolase	X		X	NT
109	MAP3758c	MAP_RS19255	AraC family transcriptional regulator	X	X	X	X
110	MAP3760c	MAP_RS19265	class I SAM-dependent methyltransferase	X	X	X	X
111	MAP3761c	MAP_RS19270	GAP family protein	X	X	X	X
112	MAP3762c	MAP_RS19275	glycosyltransferase	X	X	X	X
113	MAP3763c	MAP_RS19280	acyltransferase	X	X	X	X
114	MAP3765	MAP_RS19290	PPE family protein		X	X	NT
115	MAP3766	MAP_RS19295	membrane protein		X	X	NT
116	NA	MAP_RS19300	TIGR03943 family protein		X	X	NT
117	MAP3767c	MAP_RS19305	similar to AA sequence:RefSeq:WP_009952527.1	X	X	X	X
118	MAP3768c	MAP_RS19310	30S ribosomal protein S14	X	X	X	X
119	MAP3769c	MAP_RS19315	similar to AA sequence:RefSeq:WP_005063154.1		X	X	NT
120	MAP3770	MAP_RS19320	hypothetical protein		X	X	NT
121	MAP3771	MAP_RS19325	50S ribosomal protein L31 type B	X	X	X	X
122	NA	MAP_RS19330	ANTAR domain-containing protein	X	X	X	X
123	MAP3772c	MAP_RS19335	GTP-binding protein	X	X	X	X
124	MAP3774c	MAP_RS19345	metal ABC transporter permease	X	X	X	X
125	MAP3775c	MAP_RS19350	ABC transporter	X	X	X	X
126	MAP3776c	MAP_RS19355	ABC transporter substrate-binding protein	X	X	X	X
127	MAP3778	MAP_RS19365	similar to AA sequence:RefSeq:WP_003873945.1		X	X	NT
128	MAP3779	MAP_RS19370	similar to AA sequence:RefSeq:WP_008261687.1		X	X	NT
129	MAP3814c	MAP_RS19560	IS110 family transposase	X	X		NT
130	MAP3815	MAP_RS19565	hypothetical protein	X	X	X	X
131	NA	MAP_RS19570	hypothetical protein	X	X	X	X
132	MAP3817c	MAP_RS19575	carotenoid biosynthesis protein	X	X	X	X
133	MAP3818	MAP_RS19580	cytochrome P450	X	X	X	X
134	MAP3926c	MAP_RS20140	DUF2867 domain-containing protein		X	X	NT
135	NA	MAP_RS20500	hypothetical protein	X	X		NT
136	MAP4270	MAP_RS21895	DUF4352 domain-containing protein	X	X		NT
137	MAP0103c	MAP_RS22390	hypothetical protein	X	X	X
138	NA	MAP_RS22420	hypothetical protein		X	X	NT
139	NA	MAP_RS22425	hypothetical protein	X	X	X	X
140	MAP0853	MAP_RS22505	hypothetical protein	X	X	X	X
141	MAP0856c	MAP_RS22515	hypothetical protein	X	X	X	X
142	MAP0860c	MAP_RS22520	hypothetical protein	X	X	X	X
143	MAP0862	MAP_RS22525	hypothetical protein	X	X	X	X
144	MAP0865	MAP_RS22535	cell division protein FtsK	X	X	X	X
145	NA	MAP_RS22540	DNA-binding protein	X	X	X	X
146	MAP1610	MAP_RS22625	hypothetical protein	X	X	X	X
147	MAP2152c	MAP_RS22710	hypothetical protein	X	X	X	X
148	NA	MAP_RS22800	hypothetical protein		X	X	NT
149	NA	MAP_RS22805	hypothetical protein	X	X	X	X
150	MAP2766c	MAP_RS22810	DUF2742 domain-containing protein	X	X	X	X
151	MAP3373	MAP_RS22905	hypothetical protein	X	X		NT
152	MAP3730	MAP_RS22985	class I SAM-dependent methyltransferase	X	X	X	X
153	NA	MAP_RS23000	similar to AA sequence:RefSeq:NP_216574.1		X	X	NT
154	MAP3773c	MAP_RS23005	transcriptional repressor	X	X	X	X
155	NA	MAP_RS23050	hypothetical protein		X	X	NT
156	NA	MAP_RS23065	hypothetical protein		X	X	NT
Note: "X" indicates the gene is present uniquely in Map strains by that analysis.
Note: "NA" indicates that gene was either not listed or changed from the initial annotation, hence there is no original locus tag.
Note: "NT" indicates "Not Tested", because that gene was not considered specific by both bioinformatic analyses.
