# Supplementary material for: Diagnostic Sequences That Distinguish M. avium Subspecies Strains
Source: Front Vet Sci. 2021 Jan 28;7:620094. doi: 10.3389/fvets.2020.620094 (PMC7876471; doi:10.3389/fvets.2020.620094)
Supplement: Supplementary file 3 [file Table_3.XLSX]

## Sheet: Sheet1
Table S3. BLAST analysis of the 41 genes present in Roary but absent by PanOCT analysis
Locus Tag	Annotation	Strongest non-Map identity by BLAST	Species	Max Score	Total Score	Query Cover	E value	Per. Ident	Accession
MAP_RS01435	DUF4185 domain-containing protein	Mycobacterium lepraemurium strain Hawaii chromosome, complete genome	Mycobacterium lepraemurium	867	1097	0.34	0.0	94.94%	CP021238.1
MAP_RS04275	2-polyprenyl-6-methoxyphenol hydroxylase	Mycobacterium avium subsp. hominissuis strain OCU901s_S2_2s chromosome, complete genome	Mycobacterium avium subsp. hominissuis	665	665	1	0.0	95.31%	CP018014.2
MAP_RS04360	hypothetical protein	Mycolicibacterium doricum JCM 12405 DNA, nearly complete genome	Mycolicibacterium doricum	411	411	1	1e-110	97.89%	AP022605.1
MAP_RS06355	class I SAM-dependent methyltransferase	Mycobacterium avium subsp. hominissuis strain MAC109 chromosome, complete genome	Mycobacterium avium subsp. hominissuis	1230	1230	1	0.0	95.92%	CP029332.1
MAP_RS10295	carboxymuconolactone decarboxylase family protein	Mycobacterium avium subsp. hominissuis JP-H-1 DNA, complete genome	Mycobacterium avium subsp. hominissuis	798	798	1	0.0	94.25%	AP020326.1
MAP_RS12970	hypothetical protein	Mycobacterium avium subsp. avium strain DSM 44156 chromosome, complete genome	Mycobacterium avium subsp. avium	1230	1355	1	0.0	99.27%	CP046507.1
MAP_RS13645	hypothetical protein	Mycobacterium avium subsp. avium strain DSM 44156 chromosome, complete genome	Mycobacterium avium subsp. avium	477	477	0.97	1e-130	98.52%	CP046507.1
MAP_RS14040	hypothetical protein
MAP_RS14045	integrase	Streptomyces tsukubensis strain NRRL 18488 chromosome, complete genome	Streptomyces tsukubensis	54.7	54.7	0.02	0.013	100.00%	CP020700.1
MAP_RS14050	hypothetical protein	Mycobacterium avium subsp. hominissuis strain MAC109 chromosome, complete genome	Mycobacterium avium subsp. hominissuis	771	771	1	0.0	85.24%	CP029332.1
MAP_RS14075	hypothetical protein
MAP_RS14080	hypothetical protein	Mycobacterium conspicuum JCM 14738 DNA, nearly complete genome	Mycobacterium conspicuum	211	211	0.88	3e-50	75.22%	AP022613.1
MAP_RS14090	hypothetical protein
MAP_RS14100	hypothetical protein
MAP_RS14105	hypothetical protein
MAP_RS14115	DNA-binding protein
MAP_RS14125	hypothetical protein
MAP_RS15790	peptide permease	Mycobacterium avium subsp. hominissuis strain MAC109 chromosome, complete genome	Mycobacterium avium subsp. hominissuis	392	534	1	7e-105	94.16%	CP029332.1
MAP_RS16900	MCE family protein	Mycobacterium avium subsp. avium strain DSM 44156 chromosome, complete genome	Mycobacterium avium subsp. avium	2106	4285	0.99	0.0	96.13%	CP046507.1
MAP_RS17830	pentapeptide repeat-containing protein	Mycobacterium lepraemurium strain Hawaii chromosome, complete genome	Mycobacterium lepraemurium	732	732	1	0.0	98.55%	CP021238.1
MAP_RS18045	CoA transferase	Mycobacterium lepraemurium strain Hawaii chromosome, complete genome	Mycobacterium lepraemurium	1225	1931	1	0.0	96.74%	CP021238.1
MAP_RS19055	acyl-CoA dehydrogenase	Mycobacterium chimaera strain FLAC0070, complete genome	Mycobacterium chimaera	3995	3995	1	0.0	99.41%	CP023151.1
MAP_RS19060	hypothetical protein	Mycobacterium chimaera strain FLAC0070, complete genome	Mycobacterium chimaera	2012	2012	1	0.0	98.76%	CP023151.1
MAP_RS19065	TetR/AcrR family transcriptional regulator	Mycobacterium chimaera strain SJ42, complete genome	Mycobacterium chimaera	1181	1181	1	0.0	99.39%	CP022223.1
MAP_RS19075	hypothetical protein	Mycobacterium chimaera strain SJ42, complete genome	Mycobacterium chimaera	1009	1009	1	0.0	99.82%	CP022223.1
MAP_RS19085	hypothetical protein	Mycobacterium chimaera strain AUSMDU00007395 chromosome, complete genome	Mycobacterium chimaera	2449	2449	1	0.0	99.26%	CP045963.1
MAP_RS19090	TetR/AcrR family transcriptional regulator	Mycobacterium chimaera strain AUSMDU00007395 chromosome, complete genome	Mycobacterium chimaera	1214	1214	1	0.0	99.70%	CP045963.1
MAP_RS19095	DUF2236 domain-containing protein	Mycobacterium chimaera strain FLAC0070, complete genome	Mycobacterium chimaera	1629	1629	1	0.0	99.01%	CP023151.1
MAP_RS19290	PPE family protein	Mycobacterium marseillense JCM 17324 DNA, complete genome	Mycobacterium marseillense	1155	1155	0.96	0.0	80.25%	AP022584.1
MAP_RS19295	membrane protein	Mycobacterium mantenii JCM 18113 DNA, complete genome	Mycobacterium mantenii	974	974	0.98	0.0	84.85%	AP022590.1
MAP_RS19300	TIGR03943 family protein	Mycobacterium mantenii JCM 18113 DNA, complete genome	Mycobacterium mantenii	678	678	0.99	0.0	83.42%	AP022590.1
MAP_RS19315	50S ribosomal protein L33	Mycobacterium chimaera strain AUSMDU00007395 chromosome, complete genome	Mycobacterium chimaera	228	228	1	9e-56	91.52%	CP045963.1
MAP_RS19320	hypothetical protein	Mycobacterium marseillense strain FLAC0026, complete genome	Mycobacterium marseillense	970	970	1	0.0	81.35%	CP023147.1
MAP_RS19365	type VII secretion system ESX-3 AAA family ATPase EccA3	Mycobacterium chimaera strain ZUERICH-2 chromosome, complete genome	Mycobacterium chimaera	3363	3363	1	0.0	99.78%	CP015267.1
MAP_RS19370	type VII secretion protein EccB	Mycobacterium chimaera strain AUSMDU00007395 chromosome, complete genome	Mycobacterium chimaera	2915	2915	1	0.0	99.14%	CP045963.1
MAP_RS20140	DUF2867 domain-containing protein	Mycobacterium avium subsp. avium strain DSM 44156 chromosome, complete genome	Mycobacterium avium subsp. avium	1208	1208	1	0.0	94.51%	CP046507.1
MAP_RS22420	hypothetical protein	Mycobacterium lepraemurium strain Hawaii chromosome, complete genome	Mycobacterium lepraemurium	520	520	1	4e-143	89.37%	CP021238.1
MAP_RS22800	hypothetical protein
MAP_RS23000	50S ribosomal protein L28	Mycobacterium sp. THAF192 chromosome, complete genome	Mycobacterium sp. THAF192	158	158	0.91	2e-34	79.72%	CP045325.1
MAP_RS23050	hypothetical protein	Mycobacterium avium subsp. hominissuis strain OCU901s_S2_2s chromosome, complete genome	Mycobacterium avium subsp. hominissuis	150	150	0.12	1e-31	93.14%	CP018014.2
MAP_RS23065	hypothetical protein	Mycobacterium avium subsp. hominissuis strain H87, complete genome	Mycobacterium avium subsp. hominissuis	510	510	1	2e-140	97.64%	CP018363.1
