# Supplementary material for: Diagnostic Sequences That Distinguish M. avium Subspecies Strains
Source: Front Vet Sci. 2021 Jan 28;7:620094. doi: 10.3389/fvets.2020.620094 (PMC7876471; doi:10.3389/fvets.2020.620094)
Supplement: Supplementary file 4 [file Table_4.XLSX]

## Sheet: Sheet1
Table S4. Mah-specific genes based on Roary and PanOCT analysis
	RefSeq
Number	Locus Tag	Description	PanOCT	Roary	in silico PCR
1	FCV17_RS11905	hypothetical protein		X	-
2	FCV17_RS11910	hypothetical protein		X	-
3	FCV17_RS12965	class I SAM-dependent methyltransferase	X	X	-
4	FCV17_RS12970	polysaccharide pyruvyl transferase family protein	X	X	-
5	FCV17_RS12995	ABC transporter		X	-
6	FCV17_RS18460	non-ribosomal peptide synthetase		X	-
7	FCV17_RS18600	oxidoreductase	X	X	-
8	FCV17_RS18625	hydroxycinnamic acid hydroxylase	X		-
9	FCV17_RS18630	fumarylacetoacetate hydrolase family protein	X	X	-
10	FCV17_RS18635	2,3-dihydroxybiphenyl 1,2-dioxygenase	X	X	-
11	FCV17_RS18640	TetR/AcrR family transcriptional regulator	X	X	-
12	FCV17_RS18645	EVE domain-containing protein	X	X	-
13	FCV17_RS22495	hypothetical protein	X	X	+
14	FCV17_RS23485	MCE family protein		X	-
Note: RefSeq locus tag is based on Mah 101174
Note: "X" indicates the gene is present uniquely in Mah strains by that analysis.
Note: A positive result by in silico PCR indicates that gene is not specific to Mah
