# Supplementary material for: Diagnostic Sequences That Distinguish M. avium Subspecies Strains
Source: Front Vet Sci. 2021 Jan 28;7:620094. doi: 10.3389/fvets.2020.620094 (PMC7876471; doi:10.3389/fvets.2020.620094)
Supplement: Supplementary file 5 [file Table_5.XLSX]

## Sheet: Sheet1
Table S5. Maa-specific genes based on Roary and PanOCT analysis
	RefSeq
Number	Locus Tag	Description	PanOCT	Roary
1	DBO90_RS00140	DinB family protein		X
2	DBO90_RS00165	hypothetical protein		X
3	DBO90_RS00175	integrase	X	X
4	DBO90_RS01585	IS110 family transposase		X
5	DBO90_RS01945	site-specific integrase		X
6	DBO90_RS01950	hypothetical protein		X
7	DBO90_RS01955	hypothetical protein	X	X
8	DBO90_RS01960	hypothetical protein	X	X
9	DBO90_RS01965	terminase	X	X
10	DBO90_RS01970	phage portal protein	X	X
11	DBO90_RS01975	hypothetical protein		X
12	DBO90_RS01980	hypothetical protein	X	X
13	DBO90_RS01985	phage major capsid protein	X	X
14	DBO90_RS01990	hypothetical protein	X	X
15	DBO90_RS01995	hypothetical protein		X
16	DBO90_RS02000	hypothetical protein	X	X
17	DBO90_RS02010	hypothetical protein		X
18	DBO90_RS03465	IS110 family transposase	X	X
19	DBO90_RS03485	IS256 family transposase		X
20	DBO90_RS03490	integrase	X	X
21	DBO90_RS03495	transposase		X
22	DBO90_RS03500	hypothetical protein		X
23	DBO90_RS04230	DUF4185 domain-containing protein		X
24	DBO90_RS05020	integrase	X	X
25	DBO90_RS05025	transposase		X
26	DBO90_RS05030	hypothetical protein	X	X
27	DBO90_RS06015	ATP-binding protein	X	X
28	DBO90_RS06560	IS110 family transposase	X	X
29	DBO90_RS06620	ATP-binding protein	X	X
30	DBO90_RS06815	IS110 family transposase	X	X
31	DBO90_RS07010	IS110 family transposase	X	X
32	DBO90_RS07175	IS110 family transposase		X
33	DBO90_RS08205	IS110 family transposase	X	X
34	DBO90_RS08275	IS110 family transposase	X	X
35	DBO90_RS08295	IS110 family transposase	X	X
36	DBO90_RS09105	hypothetical protein		X
37	DBO90_RS09345	hypothetical protein	X	X
38	DBO90_RS09350	transposase	X	X
39	DBO90_RS09355	integrase		X
40	DBO90_RS09365	RNA-directed DNA polymerase	X	X
41	DBO90_RS10420	ImmA/IrrE family metallo-endopeptidase	X	X
42	DBO90_RS10425	DUF4411 family protein	X	X
43	DBO90_RS10455	hypothetical protein	X	X
44	DBO90_RS10460	hypothetical protein	X	X
45	DBO90_RS10465	hypothetical protein	X	X
46	DBO90_RS10470	Hypothetical protein	X	X
47	DBO90_RS10475	hypothetical protein	X	X
48	DBO90_RS10480	hypothetical protein	X	X
49	DBO90_RS10485	phage major capsid protein	X	X
50	DBO90_RS10490	hypothetical protein	X	X
51	DBO90_RS10495	hypothetical protein	X	X
52	DBO90_RS10500	hypothetical protein	X	X
53	DBO90_RS10505	hypothetical protein	X	X
54	DBO90_RS10510	DUF3631 domain-containing protein	X	X
55	DBO90_RS10515	hypothetical protein	X	X
56	DBO90_RS10525	IS110 family transposase	X	X
57	DBO90_RS10530	helix-turn-helix domain-containing protein	X	X
58	DBO90_RS10535	integrase	X	X
59	DBO90_RS10545	hypothetical protein		X
60	DBO90_RS10550	transposase		X
61	DBO90_RS10555	integrase	X	X
62	DBO90_RS10560	IS256 family transposase		X
63	DBO90_RS12005	16S rRNA (uracil(1498)-N(3))-methyltransferase		X
64	DBO90_RS12025	carboxymuconolactone decarboxylase family protein		X
65	DBO90_RS12030	sigma-70 family RNA polymerase sigma factor		X
66	DBO90_RS12035	hypothetical protein		X
67	DBO90_RS12040	hypothetical protein		X
68	DBO90_RS12045	MbtH family protein		X
69	DBO90_RS12055	non-ribosomal peptide synthetase		X
70	DBO90_RS12060	non-ribosomal peptide synthetase		X
71	DBO90_RS12065	SDR family NAD(P)-dependent oxidoreductase		X
72	DBO90_RS12070	Polyketide synthase		X
73	DBO90_RS12075	Thioesterase		X
74	DBO90_RS12080	non-ribosomal peptide synthetase		X
75	DBO90_RS12085	2,3-dihydroxybenzoate-AMP ligase		X
76	DBO90_RS12090	3-deoxy-7-phosphoheptulonate synthase		X
77	DBO90_RS12100	SDR family oxidoreductase	X	X
78	DBO90_RS12105	cupin domain-containg protein	X	X
79	DBO90_RS12110	TetR family transcriptional regulator	X	X
80	DBO90_RS12120	hypothetical protein	X	X
81	DBO90_RS12130	NAD-dependent malic enzyme	X	X
82	DBO90_RS12135	hypothetical protein		X
83	DBO90_RS12140	ABC transporter		X
84	DBO90_RS12145	hypothetical protein		X
85	DBO90_RS12150	hypothetical protein		X
86	DBO90_RS12155	hypothetical protein		X
87	DBO90_RS12160	PPE family protein		X
88	DBO90_RS12165	hypothetical protein		X
89	DBO90_RS12170	hemerythrin domain-containing protein	X	X
90	DBO90_RS12175	nitric oxide reductase	X	X
91	DBO90_RS12180	hypothetical protein	X	X
92	DBO90_RS12185	slipin family protein	X	X
93	DBO90_RS12190	hypothetical protein	X	X
94	DBO90_RS12200	membrane protein	X	X
95	DBO90_RS12205	FAD-binding oxidoreductase	X	X
96	DBO90_RS12210	elongation factor GreAB		X
97	DBO90_RS12215	hypothetical protein	X	X
98	DBO90_RS12220	ferredoxin family protein	X	X
99	DBO90_RS12225	group III truncated hemoglobin	X	X
100	DBO90_RS12230	HTH domain-containing protein	X	X
101	DBO90_RS12235	NAD(P)H nitroreductase	X	X
102	DBO90_RS12240	OsmC family peroxiredoxin	X	X
103	DBO90_RS12245	hemerythrin domain-containing protein	X	X
104	DBO90_RS12250	ferredoxin		X
105	DBO90_RS12255	DUF2249 domain-containing protein	X	X
106	DBO90_RS12260	MarR family transcriptional regulator	X	X
107	DBO90_RS12270	cytochrome P450	X	X
108	DBO90_RS12275	nitroreductase	X	X
109	DBO90_RS12280	dihydrodipicolinate reductase	X	X
110	DBO90_RS12285	enoyl-CoA hydratase	X	X
111	DBO90_RS12290	Paal family thioesterase	X	X
112	DBO90_RS12295	acyl-CoA dehydrogenase	X	X
113	DBO90_RS12300	acyl-CoA dehydrogenase	X	X
114	DBO90_RS12305	TetR/AcrR family transcriptional regulator	X	X
115	DBO90_RS12310	amidohydrolase	X	X
116	DBO90_RS12315	crotonase	X	X
117	DBO90_RS12320	3-phosphoglycerate dehydrogenase	X	X
118	DBO90_RS12325	gamma-butyrobetaine	X	X
119	DBO90_RS12335	thiolase	X	X
120	DBO90_RS12340	hypothetical protein	X	X
121	DBO90_RS12345	AMP-dependent synthetase	X	X
122	DBO90_RS12350	SDR family NAD(P)-dependent oxidoreductase	X	X
123	DBO90_RS12355	enoyl-CoA hydratase	X	X
124	DBO90_RS12360	hypothetical protein	X	X
125	DBO90_RS12365	enoyl-CoA hydratase/isomerase family protein	X	X
126	DBO90_RS12370	acyl-CoA dehydrogenase	X	X
127	DBO90_RS12375	enoyl-CoA hydratase/isomerase family protein	X	X
128	DBO90_RS12380	enoyl-CoA hydratase/isomerase family protein	X	X
129	DBO90_RS12385	AMP-dependent synthetase	X	X
130	DBO90_RS12390	hypothetical protein	X	X
131	DBO90_RS12395	hypothetical protein	X	X
132	DBO90_RS12400	SDR family oxidoreductase	X	X
133	DBO90_RS12405	SDR family oxidoreductase	X	X
134	DBO90_RS12410	amidohydrolase	X	X
135	DBO90_RS12415	cyclohexanecarboxylate-CoA ligase	X	X
136	DBO90_RS12420	acyl-CoA dehydrogenase	X	X
137	DBO90_RS12425	acyl-CoA dehydrogenase	X	X
138	DBO90_RS12430	amidohydrolase	X	X
139	DBO90_RS12435	hypothetical protein	X	X
140	DBO90_RS12440	acyl-CoA dehydrogenase	X	X
141	DBO90_RS12445	TIGR family F420-dependent LLM class oxidoreductase	X	X
142	DBO90_RS12450	nuclear transport factor 2 family protein	X	X
143	DBO90_RS12455	cysteine hydrolase	X	X
144	DBO90_RS12460	amidohydrolase	X	X
145	DBO90_RS12465	MaoC family dehydratase	X	X
146	DBO90_RS12470	CoA transferase	X	X
147	DBO90_RS12475	aldehyde dehydrogenase family protein	X	X
148	DBO90_RS12480	hypothetical protein	X	X
149	DBO90_RS12485	cytochrome P450	X	X
150	DBO90_RS12490	acyl-CoA dehydrogenase	X	X
151	DBO90_RS12495	hypothetical protein	X	X
152	DBO90_RS12500	Zn-ribbon domain-containing OB-fold protein	X	X
153	DBO90_RS12505	acyl-CoA dehydrogenase	X	X
154	DBO90_RS12510	acyl dehydratase	X	X
155	DBO90_RS12515	lipid-transfer protein	X	X
156	DBO90_RS12520	TetR/AcrR family transcriptional regulator	X	X
157	DBO90_RS12525	hypothetical protein	X	X
158	DBO90_RS12530	MBL fold metallo-hydrolase		X
159	DBO90_RS12535	SDR family oxidoreductase	X	X
160	DBO90_RS12540	sulfotransferase	X	X
161	DBO90_RS12545	SDR family oxidoreductase	X	X
162	DBO90_RS12550	xylose isomerase	X	X
163	DBO90_RS12555	hypothetical protein	X	X
164	DBO90_RS12560	threonine dehydrogenase	X	X
165	DBO90_RS12565	cytochrome P450	X	X
166	DBO90_RS12570	CoA transferase	X	X
167	DBO90_RS12575	nuclear transport factor 2 family protein	X	X
168	DBO90_RS12580	long-chain fatty acid-CoA ligase	X	X
169	DBO90_RS12585	hypothetical protein	X	X
170	DBO90_RS12590	SDR family oxidoreductase	X	X
171	DBO90_RS12595	dihydrodipicolinate reductase	X	X
172	DBO90_RS12605	alpha/beta hydrolase	X	X
173	DBO90_RS12610	dihydrodipicolinate reductase	X	X
174	DBO90_RS12615	spirocyclase, AveC family	X	X
175	DBO90_RS12620	hypothetical protein	X	X
176	DBO90_RS12625	SDR family oxidoreductase	X	X
177	DBO90_RS12630	SDR family oxidoreductase	X	X
178	DBO90_RS12635	hypothetical protein	X	X
179	DBO90_RS12640	dihydrodipicolinate reductase	X	X
180	DBO90_RS12645	cytochrome P450	X	X
181	DBO90_RS12650	dihydrodipicolinate synthase	X	X
182	DBO90_RS12655	ABC transporter substrate-binding protein	X	X
183	DBO90_RS12660	dihydrodipicolinate reductase	X	X
184	DBO90_RS12665	TetR/AcrR family transcriptional regulator	X	X
185	DBO90_RS12670	amidohydrolase	X	X
186	DBO90_RS12680	NDMA-dependent alcohol dehydrogenase	X	X
187	DBO90_RS12685	hypothetical protein	X	X
188	DBO90_RS12690	hypothetical protein	X	X
189	DBO90_RS12695	alpha/beta hydrolase		X
190	DBO90_RS13515	hypothetical protein		X
191	DBO90_RS13520	ATP-binding protein	X	X
192	DBO90_RS13530	IS256 family transposase	X	X
193	DBO90_RS13535	integrase	X	X
194	DBO90_RS13540	transposase	X	X
195	DBO90_RS13545	hypothetical protein	X	X
196	DBO90_RS13760	IS110 family transposase		X
197	DBO90_RS13830	IS110 family transposase	X	X
198	DBO90_RS14175	hypothetical protein	X	X
199	DBO90_RS14310	IS110 family transposase	X	X
200	DBO90_RS16275	ATP-binding protein	X	X
201	DBO90_RS17540	IS110 family transposase		X
202	DBO90_RS18205	IS110 family transposase	X	X
203	DBO90_RS18520	IS110 family transposase	X	X
204	DBO90_RS18895	IS110 family transposase	X	X
205	DBO90_RS20495	DUF4237 domain-containing protein		X
206	DBO90_RS22400	DNA repair protein RadC	X
207	DBO90_RS22645	IS110 family transposase		X
208	DBO90_RS22800	ANTAR domain-containing protein		X
209	DBO90_RS22805	manganese catalase family protein		X
210	DBO90_RS22810	hemerythrin		X
211	DBO90_RS22815	F420-dependent hydroxymycolic acid dehydrogenase		X
212	DBO90_RS22820	N-acetyltransferase		X
213	DBO90_RS22825	hypothetical protein		X
214	DBO90_RS23280	hypothetical protein		X
Note: RefSeq locus tag is based on Maa HJW
Note: "X" indicates the gene is present uniquely in Maa strains by that analysis.
