# Supplementary material for: Diagnostic Sequences That Distinguish M. avium Subspecies Strains
Source: Front Vet Sci. 2021 Jan 28;7:620094. doi: 10.3389/fvets.2020.620094 (PMC7876471; doi:10.3389/fvets.2020.620094)
Supplement: Supplementary file 6 [file Table_6.XLSX]

## Sheet: Sheet1
Table S6. Nucleotide BLAST similarity seraches and In silico PCR results on Map-specific genes
								In silico
Locus Tag	Strongest non-Map identity by BLAST	Max Score	Total Score	Query Cover	E value	Per. Ident	Accession	PCR
MAP_RS00485	Mycobacterium branderi JCM 12687	300	300	1	2e-77	0.9825	AP022607.1	-
MAP_RS00490	Mycobacterium branderi JCM 12687	922	922	1	0	0.983	AP022607.1	-
MAP_RS00515	Mycobacterium branderi JCM 12687	920	1108	1	0	0.996	AP022607.1	-
MAP_RS00520	Mycobacterium branderi JCM 12687	375	375	0.99	4e-100	1	AP022607.1	-
MAP_RS00540	Mycobacterium branderi JCM 12687	610	610	1	2e-170	0.9855	AP022607.1	-
MAP_RS00545	Mycobacterium branderi JCM 12687	1818	1818	1	0	0.9845	AP022607.1	-
MAP_RS01130	Mycobacterium lepraemurium strain Hawaii	1670	1670	0.99	0	0.9527	CP021238.1	-
MAP_RS01135	Mycobacterium lepraemurium strain Hawaii	1386	1464	1	0	0.9571	CP021238.1	-
MAP_RS04345	No result							-
MAP_RS04350	No result							-
MAP_RS04355	No result							-
MAP_RS04365	Mycolicibacterium doricum JCM 12405	333	436	1	3e-87	0.9241	AP022605.1	+
MAP_RS04370	Mycolicibacterium doricum JCM 12405	364	480	0.89	1e-96	0.935	AP022605.1	+
MAP_RS04375	Mycolicibacterium doricum JCM 12405	948	948	1	0	0.9475	AP022605.1	+
MAP_RS04705	Mycobacterium lepraemurium strain Hawaii	333	333	0.7	3e-87	0.9524	CP021238.1	-
MAP_RS08655	Mycobacterium avium hominissuis JP-H-1	815	815	1	0	0.9891	AP020326.1	-
MAP_RS10920	No result							-
MAP_RS10925	No result							-
MAP_RS10930	No result							-
MAP_RS10940	No result							-
MAP_RS10945	No result							-
MAP_RS10965	No result							-
MAP_RS10970	No result							-
MAP_RS10975	No result							-
MAP_RS10980	No result							-
MAP_RS11080	Mycolicibacterium psychrotolerans JCM 13323	78.7	78.7	0.27	2e-10	0.81	AP022574.1	-
MAP_RS11085	Mycobacterium marseillense JCM 17324	383	383	0.87	4e-102	0.9038	AP022584.1	-
MAP_RS11090	Mycobacterium intracellulare MOTT-64	915	915	1	0	0.9324	CP003324.1	-
MAP_RS11095	Mycobacterium marseillense FLAC0026	488	488	0.99	1e-133	0.8872	CP023147.1	-
MAP_RS11100	Mycobacterium marseillense FLAC0026	1724	1724	0.99	0	0.9171	CP023147.1	-
MAP_RS11105	Mycobacterium intracellulare MOTT-64	1072	1072	0.97	0	0.9181	CP003324.1	-
MAP_RS11130	Mycobacterium intracellulare MOTT-64	1515	1515	1	0	0.884	CP003324.1	-
MAP_RS11135	Mycobacterium marseillense FLAC0026	1330	1330	1	0	0.9006	CP023147.1	-
MAP_RS11140	Mycobacterium intracellulare MOTT-64	1314	1314	1	0	0.8892	CP003324.1	-
MAP_RS11145	Mycobacterium marseillense JCM 17324	1622	1976	0.97	0	0.8912	AP022584.1	+
MAP_RS11155	Mycobacterium marseillense JCM 17324	1749	1749	0.99	0	0.8672	AP022584.1	-
MAP_RS11160	No result							-
MAP_RS11165	Mycobacterium stomatepiae JCM 17783	176	176	0.99	4e-40	0.8128	AP022587.1	-
MAP_RS11170	Mycobacterium marseillense JCM 17324	311	311	0.95	3e-80	0.7922	AP022584.1	-
MAP_RS12615	Mycobacterium avium strain HJW	719	719	1	0	0.9635	CP028731.1	-
MAP_RS14055	Mycobacterium avium strain MAH11	420	420	0.91	2e-113	0.9873	CP035744.1	-
MAP_RS14060	No result							-
MAP_RS14070	No result							-
MAP_RS14095	No result							-
MAP_RS14110	No result							-
MAP_RS14120	No result							-
MAP_RS14130	No result							-
MAP_RS14135	No result							-
MAP_RS14140	No result							-
MAP_RS15170	Mycobacterium branderi JCM 12687	2045	2045	0.99	0	0.9462	AP022606.1	-
MAP_RS15175	Mycobacterium branderi JCM 12687	1757	1757	1	0	0.9586	AP022606.1	+
MAP_RS17665	Mycobacterium lepraemurium strain Hawaii	1081	1081	1	0	0.9485	CP021238.1	-
MAP_RS19105	Mycobacterium heidelbergense JCM 14842	501	501	0.87	3e-137	0.7761	AP022615.1	-
MAP_RS19110	No result							-
MAP_RS19115	No result							-
MAP_RS19120	No result							-
MAP_RS19130	No result							-
MAP_RS19135	No result							-
MAP_RS19140	No result							-
MAP_RS19145	No result							-
MAP_RS19150	Mycobacterium paragordonae 49061	586	586	0.91	1e-162	0.7498	CP025546.1	-
MAP_RS19155	Mycobacterium heidelbergense JCM 14842	311	311	0.3	9e-80	0.7897	AP022615.1	-
MAP_RS19160	No result							-
MAP_RS19165	No result							-
MAP_RS19170	No result							-
MAP_RS19185	No result							-
MAP_RS19190	No result							-
MAP_RS19195	No result							-
MAP_RS19200	Mycobacterium paragordonae 49061	228	228	0.9	2e-55	0.8112	CP025547.1	-
MAP_RS19205	No result							-
MAP_RS19215	No result							-
MAP_RS19220	No result							-
MAP_RS19225	Mycobacterium heidelbergense JCM 14842	2702	3670	0.94	0	0.8428	AP022615.1	-
MAP_RS19230	Mycobacterium avium hominissuis OCU464	575	575	0.98	3e-159	0.731	CP009360.4	-
MAP_RS19240	Mycobacterium gordonae strain 24T	507	507	0.96	3e-139	0.9058	CP059165.1	-
MAP_RS19245	No result							-
MAP_RS19250	No result							-
MAP_RS19255	Mycobacterium gordonae strain 24T	665	665	0.97	0	0.8378	CP059165.1	-
MAP_RS19265	Mycobacterium paragordonae 49061	111	111	0.77	2e-20	0.7368	CP025546.1	-
MAP_RS19270	No result							-
MAP_RS19275	No result							-
MAP_RS19280	No result							-
MAP_RS19305	Mycobacterium intracellulare FLAC0181	278	278	0.71	1e-70	0.9271	CP023149.1	-
MAP_RS19310	Mycobacterium intracellulare FLAC0133	401	401	0.99	9e-108	0.9046	CP023146.1	-
MAP_RS19325	Mycobacterium heidelbergense JCM 14842	250	250	0.86	3e-62	0.8438	AP022615.1	-
MAP_RS19330	Mycobacterium marseillense FLAC0026	233	233	0.98	3e-57	0.8276	CP023147.1	-
MAP_RS19335	Mycobacterium marseillense JCM 17324	1330	1330	1	0	0.8766	AP022584.1	-
MAP_RS19345	No result							-
MAP_RS19350	Mycobacterium saskatchewanense JCM 13016	560	560	0.94	4e-155	0.8029	AP022573.1	-
MAP_RS19355	No result							-
MAP_RS19560	Mycobacterium avium strain HJW	2204	17440	1	0	0.973	CP028731.1	+
MAP_RS19565	No result							-
MAP_RS19570	Mycobacterium avium hominissuis TH135	152	242	1	5e-33	0.8516	AP012555.1	-
MAP_RS19575	Mycobacterium conspicuum JCM 14738	1120	1120	0.95	0	0.9198	AP022613.1	-
MAP_RS19580	No result							-
MAP_RS20500	Mycobacterium lepraemurium strain Hawaii	688	688	1	0	0.9538	CP021238.1	+
MAP_RS21895	Mycobacterium lepraemurium strain Hawaii	1230	1230	1	0	0.987	CP021238.1	+
MAP_RS22390	Mycobacterium branderi JCM 12687	1002	1200	1	0	0.9946	AP022607.1	-
MAP_RS00525	Mycobacterium dioxanotrophicus PH-06	468	468	0.98	1e-127	0.9369	CP020809.1	-
MAP_RS22425	Mycobacterium intracellulare subsp. yongonense	359	359	0.99	9e-95	0.8046	CP003347.1	-
MAP_RS22505	No result							-
MAP_RS22515	No result							-
MAP_RS22520	Mycolicibacterium doricum JCM 12405	1441	1441	1	0	0.9585	AP022605.1	-
MAP_RS22525	No result							-
MAP_RS22535	No result							-
MAP_RS22540	No result							-
MAP_RS22625	Mycobacterium avium strain MAH11	1048	1048	1	0	0.9898	CP035744.1	-
MAP_RS22710	No result							-
MAP_RS22805	No result							-
MAP_RS22810	Mycobacterium avium hominissuis MAC109	165	165	0.23	2e-36	0.9298	CP029332.1	-
MAP_RS22905	Mycobacterium avium hominissuis JP-H-1	488	488	1	6e-134	0.9963	AP020326.1	+
MAP_RS22985	No result							-
MAP_RS23005	Mycobacterium marseillense JCM 17324	512	512	0.94	6e-141	0.8992	AP022584.1	-
